# Supplementary material for: Network-based modelling reveals cell-type enriched patterns of non-coding RNA regulation during human skeletal muscle remodelling
Source: NAR Mol Med. 2024 Oct 22;1(4):ugae016. doi: 10.1093/narmme/ugae016 (PMC11632610; doi:10.1093/narmme/ugae016)
Supplement: ugae016_Supplemental_Files [file ugae016_Supplemental_Files.zip]

Archive with 2 entries (2 files):
- RT_ncRNA_SupplementData_Final.xlsx
- Supplementary Data_WithReferences.docx
